# Supplementary material for: Identification and Regulatory Network Analysis of Genes Related to Reproductive Performance in the Hypothalamus and Pituitary of Angus Cattle
Source: Genes (Basel). 2022 May 27;13(6):965. doi: 10.3390/genes13060965 (PMC9222274; doi:10.3390/genes13060965)
Supplement: Supplementary file 1 [file genes-13-00965-s001.zip]

Archive with 1 entries (1 files):
- genes-1674439-supplementary.pdf
